# Supplementary material for: Screening for Hyperthermophilic Electrotrophs for the Microbial Electrosynthesis of Organic Compounds
Source: Microorganisms. 2022 Nov 14;10(11):2249. doi: 10.3390/microorganisms10112249 (PMC9696306; doi:10.3390/microorganisms10112249)
Supplement: Supplementary file 1 [file microorganisms-10-02249-s001.zip]

Archive with 1 entries (1 files):
- microorganisms-2014865-supplementary.pdf
